# Supplementary material for: Decrease in Tongue Pressure in Frail Patients in the Sitting Position and Its Alleviation by Plantar Grounding
Source: J Clin Med. 2024 Jun 25;13(13):3697. doi: 10.3390/jcm13133697 (PMC11242899; doi:10.3390/jcm13133697)
Supplement: Supplementary file 1 [file jcm-13-03697-s001.zip]

Archive with 1 entries (1 files):
- jcm-3039902-supplementary.pdf
